# Supplementary material for: Hyperspectral imaging in living and deceased donor kidney transplantation
Source: BMC Med Imaging. 2025 Jan 31;25:34. doi: 10.1186/s12880-025-01576-6 (PMC11786449; doi:10.1186/s12880-025-01576-6)
Supplement: Supplementary file 1 — Supplementary Material 1: Supplemental Table 1. Bootstrap analysis of HSI-data for development of delayed graft function. [file 12880_2025_1576_MOESM1_ESM.xlsx]

## Sheet: Suppl. Figure 1
	nDGF				DGF
	mean	bias	Std.-Error	95% CI	mean	bias	Std.-Error	95% CI
StO2	0.7783	-0.0012	0.0105	0.7563–0.7989	0.3494	0.0027	0.0470	0.2745–0.4505
NIR	0.6713	-0.0019	0.0139	0.6398–0.6965	0.3433	0.0004	0.0715	0.2183–0.4916
OHI	0.6573	-0.0013	0.0223	0.6109–0.7024	0.6553	0.0031	0.0445	0.5678–0.7450
TWI	0.4690	-0.0002	0.0138	0.4373–0.4976	0.4344	0.0020	0.0249	0.3921–0.4877
